# Supplementary material for: Study on the Molecular Mechanism of Interaction Between Perfluoroalkyl Acids and PPAR by Molecular Docking
Source: Toxics. 2026 Jan 11;14(1):67. doi: 10.3390/toxics14010067 (PMC12846299; doi:10.3390/toxics14010067)
Supplement: Supplementary file 1 [file toxics-14-00067-s001.zip]

Archive with 1 entries (1 files):
- toxics-4007459-supplementary.pdf
